# Supplementary material for: Whole-Genome Sequence Analysis of Pseudorabies Virus Clinical Isolates from Pigs in China between 2012 and 2017 in China
Source: Viruses. 2021 Jul 8;13(7):1322. doi: 10.3390/v13071322 (PMC8310123; doi:10.3390/v13071322)
Supplement: Supplementary file 1 [file viruses-13-01322-s001.zip]

Archive with 2 entries (2 files):
- Supplementary materials-viruses-1286962-final.pdf
- Table S6 gap locations of newly sequenced PRV genome.xlsx
