# Supplementary material for: Whole-Genome Sequence Analysis of Pseudorabies Virus Clinical Isolates from Pigs in China between 2012 and 2017 in China
Source: Viruses. 2021 Jul 8;13(7):1322. doi: 10.3390/v13071322 (PMC8310123; doi:10.3390/v13071322)
Supplement: Supplementary file 1 [file viruses-13-01322-s001.zip › Table S6 gap locations of newly sequenced PRV genome.xlsx]

## Sheet: Sheet1
	Table S6. The location of gapped regions in each newly sequenced PRV genome
	Strain name	gap number	Start position	End position	coding region	non-coding region in mRNA	Internal repeat region
	AnH1/CHN2015	1	15376	15395
		2	33772	33791	UL36
		3	48940	48959
		4	79266	79285
		5	107204	107223		LLT	IR
		6	110761	110780			IR
		7	112966	112985			IR
		8	113748	113767			IR
		9	114092	114111			IR
		10	114949	114968		US1	IR
		11	116156	116175	US1		IR
		12	116696	116715			IR
	BJ1/CHN2014	1	33868	33887	UL36
		2	49119	49138
		3	62267	62286
		4	79429	79448
		5	94675	94694
		6	101485	101504		LLT	IR
		7	111235	111254			IR
		8	116176	116195	US1		IR
		9	116727	116746			IR
	FJ1/CHN2016	1	16001	16020
		2	32106	32125
		3	80201	80220
		4	98768	98787		LLT
		5	101503	101522		LLT	IR
		6	111309	111328			IR
		7	114795	114814			IR
		8	117182	117201			IR
		9	125468	125487		US2
		10	125495	125514		US2
		11	125513	125532	US2
		12	125553	125572	US2
	GD1/CHN2016	1	1649	1668
		2	9656	9675		UL48
		3	15614	15633
		4	34046	34065	UL36
		5	49221	49240
		6	62369	62388
		7	633444	633463
		8	79607	79626
		9	94880	94899
		10	102418	102437	IE180	LLT	IR
		11	114184	114203			IR
		12	114554	114573			IR
		13	116553	116572	US1		IR
		14	117089	117108			IR
	GD2/CHN2016	1	1863	1882
		2	15694	15713
		3	31796	31815
		4	62656	62675
		5	78238	78257	UL12	UL13,UL14
		6	94992	95011
		7	98182	98201		LLT
		8	101553	101572		LLT	IR
		9	114983	115002			IR
		10	115920	115939	US1		IR
		11	116479	116498			IR
	GD3/CHN2016	1	15650	15669
		2	31755	31774
		3	62652	62671
		4	79946	79965
		5	98297	98316		LLT
		6	101032	101051		LLT	IR
		7	110440	110459			IR
		8	114165	114184			IR
	GD4/CHN2016	1	15752	15771
		2	34278	34297	UL36
		3	42340	42359	UL37
		4	49718	49737
		5	62865	62884
		6	79994	80013
		7	94451	94470	UL2	UL1
		8	95378	95397
		9	98550	98569		LLT
		10	98966	98985		LLT
		11	101526	101545		LLT	IR
		12	103207	103226	IE180	LLT	IR
		13	112926	112945			IR
		14	113646	113665			IR
		15	115157	115176			IR
		16	115481	115500			IR
		17	116249	116268		US1
		18	117476	117495	US1		IR
		19	118014	118033			IR
	GX1/CHN2014	1	1919	1938
		2	31897	31916
		3	62661	62680
		4	79735	79754
		5	100808	100827		LLT	IR
		6	105507	105526	IE180	LLT	IR
		7	113662	113681			IR
		8	114006	114025			IR
		9	115973	115992	US1		IR
		10	116564	116583			IR
	HeN1/CHN2014	1	1824	1843
		2	15618	15637
		3	17000	17019	UL27	UL28
		4	31903	31922
		5	34283	34302	UL36
		6	49436	49455
		7	62584	62603
		8	79746	79765
		9	95020	95039
		10	114129	114148			IR
		11	114985	115004		US1	IR
		12	116765	116784			IR
	HeN2/CHN2014	1	1879	1898
		2	15776	15795
		3	31989	32008
		4	49779	49798
		5	62927	62946
		6	95270	95289
		7	101119	101138		LLT	IR
		8	104351	104370	IE180	LLT	IR
		9	110634	110653			IR
		10	112816	112835			IR
		11	114024	114043			IR
		12	114368	114387			IR
		13	116381	116400	US1		IR
	HeN3/CHN2014	1	1815	1834
		2	3654	3673	UL53	UL52
		3	15779	15798
		4	31988	32007
		5	34298	34317	UL36
		6	49545	49564
		7	62695	62714
		8	80000	80019
		9	95284	95303
		10	102809	102828	IE180	LLT	IR
		11	111715	111734			IR
		12	114680	114699			IR
		13	115023	115042			IR
		14	117064	117083	US1		IR
		15	117605	117624
	HeN4/CHN2014	1	15335	15354
		2	33794	33813	UL36
		3	49034	49053
		4	62182	62201
		5	70604	70623	UL18
		6	79602	79621
		7	102293	102312	IE180	LLT	IR
		8	108301	108320		LLT	IR
		9	111297	111316			IR
		10	114257	114276			IR
		11	114601	114620			IR
		12	116568	116587	US1		IR
		13	117154	117173			IR
	HeN5/CHN2014	1	1879	1898
		2	15833	15852
		3	32046	32065
		4	49774	49793
		5	62915	62934
		6	80003	80022
		7	95274	95293
		8	95295	95314
		9	95317	95336
		10	98619	98638	LLT	LLT
		11	114701	114720			IR
		12	117122	117141			IR
	HeN1/CHN2015	1	15837	15856
		2	49694	49713
		3	62839	62858
		4	79922	79941
		5	95190	95209
		6	98578	98597	LLT	LLT
		7	101477	101496	LLT	LLT	IR
		8	102173	102192	LLT	LLT	IR
		9	103094	103113	IE180	LLT	IR
		10	110154	110173			IR
		11	112723	112742			IR
		12	113811	113830			IR
		13	114543	114562			IR
		14	115190	115209		US1	IR
		15	116326	116345	US1		IR
		16	116864	116883			IR
	HeN2/CHN2015	1	2051	2070
		2	15897	15916
		3	28745	28764	UL32
		4	32039	32058
		5	63031	63050
		6	95176	95195
		7	100964	100983		LLT	IR
		8	104847	104866	IE180	LLT	IR
		9	106625	106644	IE180	LLT	IR
		10	116659	116678	US1		IR
	HeN2/CHN2015	1	15051	15070	UL46
		2	15718	15737	UL46
		3	24381	24400		UL29
		4	34250	34269	UL36
		5	49598	49617
		6	62677	62696
		7	79823	79842
		8	86008	86027		UL6,UL7
		9	94256	94275	UL2	UL1
		10	98430	98449		LLT
		11	99472	99491		LLT
		12	102540	102559	IE180	LLT	IR
		13	107116	107135	IE180	LLT	IR
		14	109952	109971			IR
		15	112104	112123			IR
		16	112965	112984			IR
		17	114425	114444			IR
		18	116111	116130	US1		IR
		19	116549	116568			IR
	HeN1/CHN2016	1	1823	1842
		2	15625	15644
		3	31845	31864
		4	62612	62631
		5	94942	94961
		6	100830	100849			IR
		7	102188	102207	IE180	LLT	IR
		8	113656	113675			IR
		9	114001	114020			IR
		10	116457	116476			IR
	HeN2/CHN2016	1	15752	15771
		2	62717	62736
		3	79836	79855
		4	95106	95125
		5	100734	100753		LLT	IR
		6	101480	101499	IE180	LLT	IR
		7	101946	101965	IE180	LLT	IR
		8	102675	102694	IE180	LLT	IR
		9	104876	104895	IE180	LLT	IR
		10	105345	105364	IE180	LLT	IR
		11	109304	109323			IR
		12	111924	111943			IR
		13	113039	113058			IR
		14	114996	115015	US1		IR
		15	115467	115486			IR
	HeN3/CHN2016	1	1901	1920
		2	9839	9858		UL48
		3	41866	41885	UL37
		4	48050	48069	UL39
		5	49846	49865
		6	61249	61268	UL22
		7	62690	62709	UL22
		8	63207	63226
		9	80501	80520
		10	81215	81234	UL10
		11	95864	95883
		12	99253	99272		LLT
		13	103460	103479	IE180	LLT	IR
		14	113165	113184			IR
		15	113885	113904			IR
		16	115323	115342			IR
		17	115688	115707			IR
		18	118005	118024			IR
	HuB1/CHN2015	1	1826	1845
		2	15737	15756
		3	62576	62595
		4	113968	113987			IR
		5	115767	115786	US1		IR
	HuB2/CHN2015	1	15723	15742
		2	62796	62815
		3	100775	100794		LLT	IR
		4	114265	114284			IR
		5	114886	114905		US1	IR
		6	116111	116130	US1		IR
		7	118411	118430		US3,US4
	HuB3/CHN2015	1	15824	15843
		2	32038	32057
		3	80011	80030
		4	95262	95281
		5	95283	95302
		6	95305	95324
		7	101014	101033		LLT	IR
		8	107913	107932		LLT	IR
		9	114265	114284			IR
		10	114609	114628			IR
		11	116569	116588	US1		IR
	HuB4/CHN2015	1	15762	15781
		2	31976	31995
		3	98450	98469		LLT
		4	100873	100892		LLT	IR
		5	102444	102463	IE180	LLT	IR
		6	105442	105461	IE180	LLT	IR
		7	107686	107705		LLT	IR
		8	114264	114283			IR
		9	116206	116225	US1		IR
		10	124832	124851		US2
	HuB5/CHN2015	1	10479	10498	UL48
		2	15702	15721
		3	16835	16854	UL27
		4	24015	24034	UL29
		5	29874	29893	UL33
		6	31574	31593
		7	36383	36402	UL36
		8	36860	36879	UL36
		9	46648	46667	UL39
		10	49227	49246
		11	49664	49683	UL41
		12	50402	50421	UL42
		13	59646	59665	UL22
		14	61998	62017
		15	79207	79226
		16	93605	93624	UL2
		17	101230	101249		LLT	IR
		18	101830	101849		LLT, IE180	IR
		19	113854	113873			IR
		20	114972	114991		US1	IR
		21	115665	115684	US1		IR
		22	116091	116110		US1	IR
	HuB1/CHN2016	1	15713	15732
		2	31815	31834
		3	62808	62827
		4	79879	79898
		5	98227	98246		LLT
		6	100964	100983		LLT
		7	102027	102046		LLT	IR
		8	102683	102702	IE180	LLT	IR
		9	106232	106251	IE180	LLT	IR
		10	112477	112496			IR
		11	114597	114616			IR
		12	116639	116658	US1		IR
		13	117263	117282			IR
		14	1903	1922
	HuB2/CHN2016	1	15780	15799
		2	34373	34392	UL36
		3	49776	49795
		4	62926	62945
		5	80084	80103
		6	93544	93563	UL3
		7	95468	95487
		8	98863	98882		LLT
		9	101599	101618		LLT	IR
		10	103285	103304	IE180	LLT	IR
		11	111172	111191			IR
		12	112941	112960			IR
		13	113661	113680			IR
		14	115104	115123			IR
		15	115448	115467			IR
		16	116303	116322		US1	IR
		17	117552	117571	US1		IR
		18	118089	118108
	HuB3/CHN2016	1	15632	15651
		2	62529	62548
		3	79724	79743
		4	101443	101462		LLT	IR
		5	102194	102213	IE180	LLT	IR
		6	108114	108133		LLT	IR
		7	113922	113941			IR
	HuB4/CHN2016	1	7141	7160	UL51
		2	15752	15771
		3	40722	40741	UL36
		4	49710	49729
		5	62832	62851
		6	65436	65455	UL21
		7	74305	74324	UL17
		8	76748	76767		UL15
		9	80259	80278
		10	89218	89237	UL5
		11	98621	98640		LLT
		12	99002	99021		LLT
		13	101286	101305		LLT	IR
		14	104401	104420	IE180	LLT	IR
		15	113192	113211			IR
		16	114734	114753			IR
		17	116671	116690	US1		IR
	HuB5/CHN2016	1	15856	15875
		2	114393	114412			IR
	HuB6/CHN2016	1	15986	16005
		2	62986	63005
		3	80119	80138
		4	101160	101179		LLT	IR
		5	101812	101831		LLT	IR
		6	102663	102682	IE180	LLT	IR
		7	105389	105408	IE180	LLT	IR
		8	107418	107437			IR
		9	109936	109955			IR
		10	111601	111620			IR
		11	112879	112898			IR
		12	113214	113233			IR
		13	114429	114448	US1		IR
		14	114966	114985			IR
		15	116170	116189	US3
	HuB7/CHN2016	1	15973	15992
		2	62961	62980
		3	95264	95283
		4	101856	101875		LLT	IR
		5	102223	102242		LLT	IR
		6	111803	111822			IR
		7	114351	114370			IR
		8	117087	117106			IR
		9	119740	119759	US4
	HuB8/CHN2016	1	15668	15687
		2	24648	24667	UL30
		3	49485	49504
		4	62558	62577
		5	107617	107636		LLT
		6	114304	114323
		7	116813	116832
	HuB1/CHN2017	1	15846	15865
		2	31960	31979
		3	62797	62816
		4	100963	100982		LLT
		5	108301	108320		LLT	IR
		6	108701	108720		LLT	IR
		7	114441	114460			IR
		8	117116	117135			IR
	HuB2/CHN2017	1	1988	2007
		2	15828	15847
		3	101049	101068		LLT	IR
		4	114568	114587			IR
		5	116547	116566	US1		IR
		6	117141	117160			IR
	HuN1/CHN2015	1	31931	31950
		2	34110	34129	UL36
		3	61006	61025
		4	96672	96691		LLT
		5	99386	99405		LLT	IR
		6	100068	100087		LLT	IR
		7	112910	112929			IR
	HuN1/CHN2016	1	15697	15716
		2	31785	31804
		3	49498	49517
		4	62648	62667
		5	104946	104965	IE180	LLT	IR
		6	108866	108885			IR
		7	116801	116820			IR
		8	119262	119281	US4	US3
	JS1/CHN2015	1	15542	15561
		2	31748	31767
		3	34075	34094	UL36
		4	49448	49467
		5	62594	62613
		6	79752	79771
		7	94948	94967
		8	100865	100884		LLT	IR
		9	111278	111297			IR
		10	114239	114258			IR
		11	116238	116257	US1		IR
		12	116780	116799			IR
	JS2/CHN2015	1	15540	15559
		2	31754	31773
		3	49471	49490
		4	62585	62604
		5	94840	94859
		6	98116	98135		LLT
		7	104837	104856		LLT	IR
		8	109032	109051			IR
		9	113839	113858			IR
		10	116284	116303			IR
		11	125274	125293		US2
	JS1/CHN2017	1	15747	15766
		2	31855	31874
		3	62858	62877
		4	95114	95133
		5	100925	100944		LLT	IR
		6	101599	101618		LLT	IR
		7	116395	116414	US1		IR
		8	116920	116939			IR
	JX1/CHN2014	1	15679	15698
		2	18949	18968	UL28
		3	62811	62830
		4	80094	80113
		5	95375	95394
		6	98764	98783		LLT
		7	102037	102056		LLT	IR
		8	112473	112492			IR
		9	113193	113212			IR
		10	114956	114975			IR
		11	117398	117417
	JX1/CHN2015	1	15713	15732
		2	49655	49674
		3	62803	62822
		4	94908	94927
		5	95968	95987	EP0	LLT
		6	100613	100632		LLT	IR
		7	102274	102293	IE180	LLT	IR
		8	106130	106149	IE180	LLT	IR
		9	111520	111539			IR
		10	111904	111923			IR
		11	113257	113276			IR
		12	115248	115267	US1		IR
		13	115706	115725			IR
	JX2/CHN2015	1	1835	1854
		2	15699	15718
		3	101692	101711		LLT	IR
		4	114194	114213			IR
		5	116673	116692			IR
	NMG1/CHN2014	1	15783	15802
		2	62861	62880
		3	80170	80189
		4	95420	95439
		5	101150	101169		LLT	IR
		6	114309	114328			IR
		7	116093	116112	US1		IR
	SD1/CHN2015	1	2098	2117
		2	15982	16001
		3	52948	52967	UL43
		4	97600	97619		LLT
		5	99273	99292		LLT
		6	100699	100718		LLT	IR
		7	102096	102115	IE180	LLT	IR
		8	103295	103314	IE180	LLT	IR
		9	104209	104228	IE180	LLT	IR
		10	104840	104859	IE180	LLT	IR
		11	105216	105235	IE180	LLT	IR
		12	106049	106068		LLT	IR
		13	106840	106859		LLT	IR
		14	108000	108019		LLT	IR
		15	108789	108808			IR
		16	109455	109474		US1	IR
		17	110203	110222	US1		IR
		18	117298	117317	US8
	SD1/CHN2016	1	1921	1940
		2	15711	15730
		3	31819	31838
		4	62617	62636
		5	97878	97897		LLT
		6	114348	114367			IR
	SD2/CHN2016	1	15637	15656
		2	62596	62615
		3	79919	79938
		4	93777	93796	UL2
		5	101396	101415		LLT	IR
		6	112491	112510			IR
		7	113211	113230			IR
		8	114973	114992			IR
		9	116929	116948	US1		IR
		10	117553	117572
		11	124836	124855	US8
	SHH1/CHN2015	1	15632	15651
		2	31758	31777
		3	34142	34161	UL36
		4	49291	49310
		5	62425	62444
		6	63587	63606
		7	70064	70083	UL19
		8	95100	95119
		9	98569	98588		LLT
		10	111635	111654			IR
		11	113903	113922			IR
		12	114703	114722			IR
		13	115047	115066			IR
		14	117041	117060	US1		IR
		15	117576	117595			IR
	ZJ1/CHN2012	1	9021	9040	UL49
		2	15388	15407
		3	31547	31566
		4	33860	33879	UL36
		5	49089	49108
		6	62190	62209
		7	79347	79366
		8	91723	91742	UL3.5
		9	93747	93766	UL2
		10	94648	94667
		11	98662	98681		LLT
		12	100235	100254		LLT
		13	101990	102009	IE180	LLT
		14	107761	107780		LLT	IR
		15	109173	109192			IR
		16	110812	110831			IR
		17	113082	113101			IR
		18	113919	113938			IR
		19	114254	114273			IR
		20	115112	115131		US1	IR
		21	116352	116371	US1		IR
		22	116927	116946
		23	125919	125938		US2
	ZJ2/CHN2012	1	15760	15779
		2	31943	31962
		3	62701	62720
		4	101418	101437		LLT	IR
		5	102313	102332	IE180	LLT	IR
		6	107674	107693		LLT	IR
		7	111400	111419			IR
		8	113786	113805			IR
		9	114331	114350		US1	IR
		10	116167	116186			IR
	ZJ1/CHN2014	1	15316	15335
		2	31488	31507
		3	33804	33823	UL36
		4	48992	49011
		5	62140	62159
		6	79457	79476
		7	94725	94744
		8	102232	102251	IE180	LLT	IR
		9	113988	114007			IR
		10	114389	114408			IR
		11	116458	116477	US1		IR
		12	117096	117115			IR
	ZJ2/CHN2014	1	12928	12947	UL47
		2	15779	15798
		3	34323	34342	UL36
		4	449523	449542
		5	62671	62690
		6	79988	80007
		7	82298	82317	UL9
		8	95360	95379
		9	98718	98737		LLT
		10	101465	101484		LLT	IR
		11	103075	103094	IE180	LLT	IR
		12	111967	111986			IR
		13	114936	114955			IR
		14	115337	115356			IR
		15	117405	117424	US1		IR
		16	117970	117989
	ZJ1/CHN2015	1	15796	15815
		2	49616	49635
		3	62764	62783
		4	79921	79940
		5	93040	93059	UL3
		6	102681	102700	IE180	LLT
		7	114200	114219			IR
		8	114558	114577			IR
		9	115985	116004	US1		IR
	ZJ1/CHN2016	1	31685	31704
		2	49571	49590
		3	62719	62738
		4	79861	79880
		5	98413	98432		LLT
		6	101067	101086		LLT	IR
		7	102718	102737	IE180	LLT	IR
		8	104676	104695	IE180	LLT	IR
		9	110896	110915			IR
		10	114658	114677			IR
		11	116628	116647	US1		IR
		12	117206	117225
	ZJ1/CHN2017	1	15813	15832
		2	20314	20333	UL28
		3	79706	79725		UL12-14
		4	101855	101874		IE180
		5	114161	114180
		6	114505	114524
